# Supplementary material for: HsGA20ox1, HsGA3ox1, and HsGA2ox1 Are Involved in Endogenous Gibberellin Regulation Within Heracleum sosnowskyi Ovaries After Gibberellin A3 Treatment
Source: Int J Mol Sci. 2025 May 8;26(10):4480. doi: 10.3390/ijms26104480 (PMC12110908; doi:10.3390/ijms26104480)
Supplement: Supplementary file 1 [file ijms-26-04480-s001.zip]

Archive with 1 entries (1 files):
- ijms-3610882-supplementary.pdf
